# Supplementary material for: A new species of the rare chrysidid subfamily Loboscelidiinae from China: the third species of Rhadinoscelidia Kimsey, 1988 (Hymenoptera, Chrysididae)
Source: Zookeys. 2011 Mar 24;(87):11–7. doi: 10.3897/zookeys.87.1295 (PMC3082996; doi:10.3897/zookeys.87.1295)
Supplement: XML Treatment for Rhadinoscelidia [file zookeys.87.1295-treatment1.xml]

<!DOCTYPE tp:taxon-treatment
  PUBLIC "-//TaxonX//DTD Taxonomic Treatment Publishing DTD v0 20100105//EN" "tax-treatment-NSO.dtd">
<tp:taxon-treatment xmlns:tp="http://www.plazi.org/taxpub"><tp:treatment-meta><mixed-citation publication-type="journal"><person-group><name><surname>Liu</surname><given-names>Jing-xian</given-names></name><name><surname>Yao</surname><given-names>Jie-min</given-names></name><name><surname>Xu</surname><given-names>Zai-fu</given-names></name></person-group><article-title>A new species of the rare chrysidid subfamily Loboscelidiinae from China: the third species of <italic>Rhadinoscelidia</italic> Kimsey, 1988 (Hymenoptera, Chrysididae)</article-title><source>Zookeys</source><day>24</day><month>3</month><year>2011</year><volume>2011</volume><issue>87</issue><fpage>11</fpage><lpage>17</lpage><pub-id pub-id-type="doi">10.3897/zookeys.87.1295</pub-id></mixed-citation></tp:treatment-meta><tp:nomenclature><tp:taxon-name>
                        <tp:taxon-name-part taxon-name-part-type="genus">Rhadinoscelidia</tp:taxon-name-part>
                    </tp:taxon-name><tp:taxon-authority>Kimsey, 1988</tp:taxon-authority><tp:nomenclature-citation-list><tp:nomenclature-citation><tp:taxon-name>Rhadinoscelidia</tp:taxon-name><comment><xref ref-type="bibr" rid="B8">Kimsey 1988</xref>: 77. Type species: <italic><tp:taxon-name>Rhadinoscelidia malaysiae</tp:taxon-name></italic><xref ref-type="bibr" rid="B8">Kimsey 1988</xref>, original designation.</comment></tp:nomenclature-citation></tp:nomenclature-citation-list></tp:nomenclature><tp:treatment-sec sec-type="Diagnosis"><title>Diagnosis.</title><p>Antenna with scape distinctly longer than head (<xref ref-type="fig" rid="F1">Figs 1, 4</xref>); vertex sharply declivitous behind ocelli (<xref ref-type="fig" rid="F1">Figs 3, 5</xref>); cervical projection of head with posterior shield-like expansion clearly separate from rest of head (<xref ref-type="fig" rid="F1">Fig. 3</xref>); fore wing (<xref ref-type="fig" rid="F2">Fig. 10</xref>) venation highly reduced, restricted to basal sixth or less; all tibiae (<xref ref-type="fig" rid="F2">Figs 7–9</xref>) without longitudinal semitransparent flanges.</p></tp:treatment-sec><tp:treatment-sec sec-type="Host"><title>Host.</title><p>Unknown.</p></tp:treatment-sec><tp:treatment-sec sec-type="Distribution"><title>Distribution.</title><p>China (Hainan), Malaysia, Indonesia.</p></tp:treatment-sec><tp:taxon-treatment><tp:treatment-meta><mixed-citation publication-type="journal"><person-group><name><surname>Liu</surname><given-names>Jing-xian</given-names></name><name><surname>Yao</surname><given-names>Jie-min</given-names></name><name><surname>Xu</surname><given-names>Zai-fu</given-names></name></person-group><article-title>A new species of the rare chrysidid subfamily Loboscelidiinae from China: the third species of <italic>Rhadinoscelidia</italic> Kimsey, 1988 (Hymenoptera, Chrysididae)</article-title><source>Zookeys</source><day>24</day><month>3</month><year>2011</year><volume>2011</volume><issue>87</issue><fpage>11</fpage><lpage>17</lpage><pub-id pub-id-type="doi">10.3897/zookeys.87.1295</pub-id></mixed-citation></tp:treatment-meta><tp:nomenclature><tp:taxon-name>
                            <tp:taxon-name-part taxon-name-part-type="genus">Rhadinoscelidia</tp:taxon-name-part>
                            <tp:taxon-name-part taxon-name-part-type="species">delta</tp:taxon-name-part>
                        		<object-id xmlns:xlink="http://www.w3.org/1999/xlink" xlink:type="simple">urn:lsid:zoobank.org:act:7A454BDD-8BDA-4E64-9992-E8FBD5CDFDBC</object-id>
                        </tp:taxon-name><tp:taxon-authority>Liu, Yao &amp; Xu</tp:taxon-authority><tp:taxon-status xmlns:xlink="http://www.w3.org/1999/xlink" xlink:type="simple">sp. n.</tp:taxon-status><xref ref-type="fig" rid="F1">Figs 1</xref><xref ref-type="fig" rid="F2">12</xref></tp:nomenclature><tp:treatment-sec sec-type="Diagnosis (Female)"><title>Diagnosis (Female).</title><p>This new species can be distinguished from <italic><tp:taxon-name>Rhadinoscelidia halimunensis</tp:taxon-name></italic> Ubaidillah, 2003 by having the scape (<xref ref-type="fig" rid="F1">Figs 4, 6</xref>) without transparent flange (the latter species with transparent flange), and frons (<xref ref-type="fig" rid="F1">Fig. 2</xref>) with median carina not forked at upper end (the latter with median carina of frons forked at upper end); it is also easily separated from <italic><tp:taxon-name>Rhadinoscelidia malaysiae</tp:taxon-name></italic> by fore wing venation restricted to basal 1/7 (<xref ref-type="fig" rid="F2">Fig. 10</xref>) (the latter species with fore wing venation restricted to basal 1/13) and first anal vein distinct (the latter with first anal vein indistinct).</p></tp:treatment-sec><tp:treatment-sec sec-type="Description"><title>Description.</title><p>Holotype Female. Body length 2.3 mm; fore wing length 2.5 mm. Body shiny, with sparse setae.</p><p><italic>Head</italic>. Head in anterior view triangular, as wide as width of mesosoma at tegulae and 1.5 times the interocular distance; head in lateral view oblong (<xref ref-type="fig" rid="F1">Fig. 3</xref>). Eyes situated on dorsal upper half of head (Fig.3). Clypeus with short and erect setae. Frontal projection (<xref ref-type="fig" rid="F1">Figs 2–3</xref>) in frontal view bilobate and trapezoid, in lateral view weakly up curved and obliquely truncate, lower lateral corner with transverse carinae extending to two sides of clypeus, upper lateral corner with carinae extending backward along middle of inner margin of eye then to posterior ocelli. Frons sparsely and finely punctuate, with a reverse triangular depression area. Gena polished. Ocelli oval, with some micropunctures and short wrinkles around, MOD=2, POL=3, OL=1, OOL=8. Vertex (<xref ref-type="fig" rid="F1">Figs 3, 5</xref>) abruptly sloping and angulate posteriad lateral ocelli. Cervical projection (<xref ref-type="fig" rid="F1">Fig. 5</xref>) strongly constricted behind ocelli and eyes, and posteriorly expanded and shield-like dorsally, centrally with a shallow longitudinal furrow. Vertex, gena and anterior lateral sides of cervical projection with ribbon-like setae. Antenna stout (<xref ref-type="fig" rid="F1">Fig. 4, 6</xref>), covered with long and dense setae, about equals to the length of body. Scape 5.0 times <!--PageBreak-->as long as wide (<xref ref-type="fig" rid="F1">Fig. 6</xref>), curved, without transparent flange. Pedicel similar to flagellar segments, 1.8 times as long as wide. Relative proportion of length to width of flagellomeres as follows: 40 : 32; 36 : 32; 36 : 32; 36 : 32; 36 : 32; 36 : 32; 36 : 34; 32 : 37; 31 : 39; 33 : 41; 67 : 40.</p><p><italic>Mesosoma</italic>. Pronotum polished, with maximum width 1.4 times as long as maximum length, proximal basal width 0.8 times as long as ultimate apical width. Lateral margin of<!--PageBreak--> pronotum rounded (<xref ref-type="fig" rid="F1">Fig. 3</xref>), not sharp; anterior lateral sides of pronotum with short, narrow row of ribbon-like setae. Mesoscutum smooth, posterolateral projections lamellate, sparsely setose. Notauli complete, mesoscutum between notauli weakly concave. Parapsides indistinct. Tegula as long as pronotum, sparsely setose, and extending to posterior margin of scutellum. Scutellum smooth. Propodeal projection obtuse, inconspicuous.</p><p><italic>Legs</italic> (<xref ref-type="fig" rid="F2">Figs 7–9</xref>). Slender, with sparse bristles; all femora with small apical transparent flanges 1/8 times as long as femur; all tibiae without transparent flanges.</p><p><italic>Wings</italic>. Fore wing (<xref ref-type="fig" rid="F2">Fig. 10</xref>) infuscate, with hyaline streaks, covered with dense pubescence; venation highly reduced, restricted to basal 1/7; first anal vein distinct, paral<!--PageBreak-->lel to and as long as M+Cu vein, cu-a vein indistinct, short. R1 vein 0.9 times, Rs vein 2.8 times and cu-a vein 0.3 times as long as length of stigmal vein. Hind wing veinless.</p><p><italic>Metasoma</italic> (<xref ref-type="fig" rid="F1">Fig. 1</xref>). First tergite subtriangular, maximum length 0.5 times the maximum width; second tergite weakly trapezoid, with maximum length 0.75 times maximum width; third tergite narrow, 0.5 times as long as wide; fourth tergite weakly exposed; all tergites smooth, scattered with sparse setae. Segments and ovipositor that retracted within metasoma as illustrated (<xref ref-type="fig" rid="F2">Figs 11, 12</xref>).</p><p><italic>Colour</italic>. Body dark red. Antennae and legs reddish brown.</p><fig id="F1" position="float" orientation="portrait"><label>Figures 1–6.</label><caption><p><italic><tp:taxon-name>Rhadinoscelidia delta</tp:taxon-name></italic> Liu, Yao &amp; Xu, sp. n. holotype. <bold>1</bold> lateral habitus <bold>2</bold> head in frontal view <bold>3</bold> head and pronotum in lateral view <bold>4–5</bold> dorsal view of head and pronotum <bold>6</bold> antenna.</p></caption><graphic xmlns:xlink="http://www.w3.org/1999/xlink" xlink:href="ZooKeys-087-011-g001.jpg" position="float" orientation="portrait" xlink:type="simple"/></fig><fig id="F2" position="float" orientation="portrait"><label>Figures 7–12.</label><caption><p><italic><tp:taxon-name>Rhadinoscelidia delta</tp:taxon-name></italic> Liu, Yao &amp; Xu, sp. n. holotype. <bold>7</bold> fore leg <bold>8</bold> mid leg <bold>9</bold> hind leg <bold>10</bold> fore wing and hind wing <bold>11</bold> seventh tergite, seventh sternite and ovipositor (indicated by T7, S7 and ovip) <bold>12</bold> sixth tergite.</p></caption><graphic xmlns:xlink="http://www.w3.org/1999/xlink" xlink:href="ZooKeys-087-011-g002.jpg" position="float" orientation="portrait" xlink:type="simple"/></fig></tp:treatment-sec><tp:treatment-sec sec-type="Male"><title>Male.</title><p>Unknown.</p></tp:treatment-sec><tp:treatment-sec sec-type="Materials examined"><title>Materials examined.</title><p>Holotype, female, China: Hainan, Mt. Wuzhishan (18.85°N, 109.66°E), May 16–20, 2007, Li-qiong Weng, No. 200800122. Paratype: 1 female, same data as type, No. 200800160.</p></tp:treatment-sec><tp:treatment-sec sec-type="Etymology"><title>Etymology.</title><p>The specific name derives from Greek ‘delta’, meaning triangular, referring to the triangular depression on frons.</p></tp:treatment-sec><tp:treatment-sec sec-type="Remarks"><title>Remarks.</title><p>The terminal segments and ovipositor structure of these females from China are similar to those of the genus <italic><tp:taxon-name>Loboscelidia</tp:taxon-name></italic> as described by <xref ref-type="bibr" rid="B2">Day (1979)</xref>.</p></tp:treatment-sec></tp:taxon-treatment><ref-list><ref id="B8"><mixed-citation xmlns:xlink="http://www.w3.org/1999/xlink" xlink:type="simple"><person-group><name name-style="western"><surname>Kimsey</surname><given-names>SL</given-names></name></person-group> (<year>1988</year>)<article-title> Loboscelidiinae, new species and a new genus from Malaysia (Hymenoptera: Chrysidae).</article-title><source>Psyche</source><volume>95</volume> (<issue>1–2</issue>):<fpage>67</fpage>-<lpage>79</lpage>.</mixed-citation></ref><ref id="B2"><mixed-citation xmlns:xlink="http://www.w3.org/1999/xlink" xlink:type="simple"><person-group><name name-style="western"><surname>Day</surname><given-names>MC</given-names></name></person-group> (<year>1979</year>)<article-title> The affinities of <italic>Loboscelidia</italic> Westwood.</article-title><source>Systematic Entomology</source><volume>4</volume>:<fpage>21</fpage>-<lpage>30</lpage>.</mixed-citation></ref></ref-list></tp:taxon-treatment>
